# Supplementary material for: Novel Isolongifolenone-Based Caprolactam Derivatives as Potential Anticancer Agents via the p53/mTOR/Autophagy Pathway
Source: Molecules. 2025 Oct 8;30(19):4013. doi: 10.3390/molecules30194013 (PMC12526212; doi:10.3390/molecules30194013)
Supplement: Supplementary file 1 [file molecules-30-04013-s001.zip]

Archive with 1 entries (1 files):
- molecules-3781719-supplementary.pdf
